# Supplementary material for: Enhanced Susceptibility to Tomato Chlorosis Virus (ToCV) in Hsp90- and Sgt1-Silenced Plants: Insights from Gene Expression Dynamics
Source: Viruses. 2023 Nov 30;15(12):2370. doi: 10.3390/v15122370 (PMC10747942; doi:10.3390/v15122370)
Supplement: Supplementary file 1 [file viruses-15-02370-s001.zip]

Archive with 1 entries (1 files):
- viruses-2721142-supplementary.pdf
